# Supplementary material for: Development and Validation of a New UFLC–MS/MS Method for the Detection of Organophosphate Pesticide Metabolites in Urine
Source: Molecules. 2023 Aug 1;28(15):5800. doi: 10.3390/molecules28155800 (PMC10421278; doi:10.3390/molecules28155800)
Supplement: Supplementary file 1 [file molecules-28-05800-s001.zip]

Archive with 1 entries (1 files):
- molecules-2507668-supplementary.pdf
